# Supplementary material for: Silk road heritage: The artistic representation of port trading culture in the images of characters in Qing Dynasty Guangzhou export paintings
Source: PLoS One. 2024 Oct 31;19(10):e0308309. doi: 10.1371/journal.pone.0308309 (PMC11527282; doi:10.1371/journal.pone.0308309)
Supplement: S1 Appendix — (ZIP) [file pone.0308309.s001.zip]

Archive with 1 entries (1 files):
- Appendix (sample data).xlsx
