# Supplementary material for: Silk road heritage: The artistic representation of port trading culture in the images of characters in Qing Dynasty Guangzhou export paintings
Source: PLoS One. 2024 Oct 31;19(10):e0308309. doi: 10.1371/journal.pone.0308309 (PMC11527282; doi:10.1371/journal.pone.0308309)
Supplement: S1 Appendix — (ZIP) [file pone.0308309.s001.zip › Appendix (sample data).xlsx]

## Sheet: sample data
人物编号	人物形像	人物动态	职业	情绪 ↑积极 ↓消极 ○中性	总出现数量	画册来源	类别	页码（其一即可）	完整画面	故事内容	姿态动作	服饰图像	服饰用色	人物总数量	男性数量	女性数量	站姿数量	坐姿数量	卧姿数量
10	=DISPIMG("ID_2A5B0C46321C4A6A9E84540675E7C62A",1)	=DISPIMG("ID_BCA3591A211942B0A94FC29B2EF2E099",1)	官员	○	20	采茶.种茶.制茶.贸易图.两册.中国自然历史绘画.外销画.约绘制于十八世纪	采茶	10	=DISPIMG("ID_25B18038BB284679B27B0253D6D1318E",1)	描绘了官员骑马在山间前行的场景	骑马	=DISPIMG("ID_68E8541A0E844011839F6CC2F3DA593B",1)	浅蓝	20	20	0	15	5	0
12	=DISPIMG("ID_7B0E26FA6CEF4018BB268887BB41B6CD",1)	=DISPIMG("ID_B45267FE4FBD4DFEBBAF0374ED4936F5",1)	侍从	↓	95	采茶.种茶.制茶.贸易图.两册.中国自然历史绘画.外销画.约绘制于十八世纪	采茶	9	=DISPIMG("ID_A3181D9C4AD44403BB15D448507C5BF8",1)	描绘了查看茶山的场景	执伞	=DISPIMG("ID_6C62A3DC316545C1956A11CE08154E1D",1)	浅蓝	95	95	0	80	11	1
14	=DISPIMG("ID_33CA23E5F2304B788C05731DA9FCC0D0",1)	=DISPIMG("ID_3EE821987A43476D87A6BE2D2206EEC7",1)	僧人	↓	14	采茶.种茶.制茶.贸易图.两册.中国自然历史绘画.外销画.约绘制于十八世纪	采茶	11	=DISPIMG("ID_26342487018A4E5098A0EBE5D78A5642",1)	描绘了查看茶山环境的场景	查看茶山	=DISPIMG("ID_BC6BE6AAAF8F4A92BFAF9BE77FEBE5F4",1)	浅褐	14	14	0	14	0	0
16	=DISPIMG("ID_DD74300E9C014D2789F6CC66CB4057E5",1)	=DISPIMG("ID_AE201E16E80B41EBB97BEAB73216AB9F",1)	僧人	↓	16	采茶.种茶.制茶.贸易图.两册.中国自然历史绘画.外销画.约绘制于十八世纪	采茶	11	=DISPIMG("ID_26342487018A4E5098A0EBE5D78A5642",1)	描绘了查看茶山环境的场景	扛锄头	=DISPIMG("ID_1C00C6E7889C4FD7989337312F3457A4",1)	浅褐	16	16	0	15	1	0
17	=DISPIMG("ID_065D0D54EBFC4DCA890EC02CD7B499C9",1)	=DISPIMG("ID_ECBE3DC38F6E433BA69F5EA64DD52957",1)	官员	↓	33	采茶.种茶.制茶.贸易图.两册.中国自然历史绘画.外销画.约绘制于十八世纪	采茶	13	=DISPIMG("ID_5F004C6BB78C4FA2AC3B1DDF944B4FF7",1)	描绘了官员视察的场景	交谈	=DISPIMG("ID_5D5D84C419074DCE9CBFA1F4F9E76E9B",1)	鸦青	33	33	0	27	4	0
21	=DISPIMG("ID_CFB13F67271A49B7AE572591BFD1290F",1)	=DISPIMG("ID_E7C87CB1F60A4F0EAC8F8470EC07B916",1)	西方人	↑	19	采茶.种茶.制茶.贸易图.两册.中国自然历史绘画.外销画.约绘制于十八世纪	采茶	48	=DISPIMG("ID_95EBEC1AF7BF4EAD92C1B77AD429DB2A",1)	描绘了西方人在官府买办茶叶的场景	标记货物	=DISPIMG("ID_435594C69F9F42FFBD6ABB4826FB0324",1)	洋红	19	19	0	10	9	0
23	=DISPIMG("ID_F59EA099417E4E6A9907F5D6F3B8B892",1)	=DISPIMG("ID_019B6B62137947A190A01F807B113878",1)	西方人	○	10	采茶.种茶.制茶.贸易图.两册.中国自然历史绘画.外销画.约绘制于十八世纪	采茶	51	=DISPIMG("ID_9FCC8A4F41334978A42B9F3CCE5CCDF8",1)	描绘了西方人在官府买办茶叶的场景	称量茶叶	=DISPIMG("ID_67F25A84AEFF41CCA6190970D368DC18",1)	紫红	8	8	0	4	4	0
29	=DISPIMG("ID_55A5A92613534B209CD991729D17A28B",1)	=DISPIMG("ID_B4EA9CA23AFF47F99F6016AEBA506A6E",1)	农夫	↑	10	采茶.种茶.制茶.贸易图.两册.中国自然历史绘画.外销画.约绘制于十八世纪	采茶	70	=DISPIMG("ID_F4910BE4834D4742829EDA7ACA96DC5E",1)	描绘了驱赶野兽的场景	驱赶野兽	=DISPIMG("ID_E5C88E651F214187BAAB026B881E49D6",1)	深蓝	10	10	0	9	1	0
30	=DISPIMG("ID_0A9C888E1919417586340A7FD8A46DF8",1)	=DISPIMG("ID_841B84AC26BB45B3AEABD1F2F4AC647A",1)	砍伐工	○	26	采茶.种茶.制茶.贸易图.两册.中国自然历史绘画.外销画.约绘制于十八世纪	采茶	71	=DISPIMG("ID_443E5E7BDDD04DDAADE5F9CBBA488A31",1)	描绘了伐木开荒的场景	伐木	=DISPIMG("ID_9ECEED5A038B41738C8CF3281E213A9D",1)	绿色	26	26	0	21	4	0
31	=DISPIMG("ID_74890E3BA55B495F95C3BD4FA1D8F230",1)	=DISPIMG("ID_4729E50921C2418795EE6FE0A69490F9",1)	农夫	↓	65	采茶.种茶.制茶.贸易图.两册.中国自然历史绘画.外销画.约绘制于十八世纪	采茶	71	=DISPIMG("ID_443E5E7BDDD04DDAADE5F9CBBA488A31",1)	描绘了伐木开荒的场景	伐木	=DISPIMG("ID_660AE9C886704282A10DE4A9F95592D0",1)	浅蓝	65	65	0	55	9	0
32	=DISPIMG("ID_ACC8FCF7C63A4A1DB0C077D6FCCE33C4",1)	=DISPIMG("ID_E72FF02B50EC4D8BBA2556F65767900D",1)	农夫	○	21	采茶.种茶.制茶.贸易图.两册.中国自然历史绘画.外销画.约绘制于十八世纪	采茶	72	=DISPIMG("ID_AE5C89D312154E3783D9420C112069DA",1)	描绘了开地耕犁的场景	耕犁	=DISPIMG("ID_438E2DACCDD345F2A5A5D6641EDA12E3",1)	浅蓝	21	21	0	17	4	0
34	=DISPIMG("ID_4992013D0D9B491593411AA43000E915",1)	=DISPIMG("ID_2868A5432D75467C8DBD49A68318268C",1)	妇人	↓	32	采茶.种茶.制茶.贸易图.两册.中国自然历史绘画.外销画.约绘制于十八世纪	采茶	74	=DISPIMG("ID_D8908D60958D44C99731D3E6C6BF6719",1)	描绘了栽种茶树的场景	送餐	=DISPIMG("ID_0EF1E6AC00B948F286465656A317337A",1)	深蓝、洋红	32	0	32	19	13	0
36	=DISPIMG("ID_C39C62FAB2CF4F82867CBD4ECAC8F576",1)	=DISPIMG("ID_4AC83122F20844A99C30625BC768583B",1)	农夫	○	16	采茶.种茶.制茶.贸易图.两册.中国自然历史绘画.外销画.约绘制于十八世纪	采茶	74	=DISPIMG("ID_D8908D60958D44C99731D3E6C6BF6719",1)	描绘了栽种茶树的场景	浇水	=DISPIMG("ID_42885A71123B4AA9A422B95C703E5979",1)	浅蓝	16	16	0	14	2	0
48	=DISPIMG("ID_DABD5DF93C674952B25729641F5AB9EA",1)	=DISPIMG("ID_E58C7956DCA74B16A6BEF6C868F9771F",1)	制茶工	↓	18	采茶.种茶.制茶.贸易图.两册.中国自然历史绘画.外销画.约绘制于十八世纪	采茶	89	=DISPIMG("ID_05BE058CAC5B45349B97D52F568E8563",1)	描绘了西方人查看制茶工艺的场景	制茶	=DISPIMG("ID_927A26F042434127AED971B1759354BD",1)	橘红	18	18	0	16	2	0
59	=DISPIMG("ID_2DE40A1EDF2D4812A7DC56C52187F594",1)	=DISPIMG("ID_C702517C374142E7892EE4C668D6CB4A",1)	船夫	↓	93	瓷器制造及贸易图谱（中国自然历史绘画）	瓷器	3	=DISPIMG("ID_5869B64822984C01B680986CDC6904BE",1)	运送泥石的场景	开船	=DISPIMG("ID_F530EA1C20AB4B9EA4EF632AB816F29E",1)	红色	93	93	0	78	15	0
60	=DISPIMG("ID_605CEE92FC3F48E2ADCBA7245B259D34",1)	=DISPIMG("ID_B03C01828C29443FB88AE661C2B419B6",1)	挑夫	○	34	瓷器制造及贸易图谱（中国自然历史绘画）	瓷器	5	=DISPIMG("ID_94F39B552E724C45B34C2031084EA01A",1)	搬运泥块_x0008_石的场景	挑泥石	=DISPIMG("ID_7E69496F2A934AA9ADF930479A4A0CBD",1)	紫色	34	34	0	30	4	0
73	=DISPIMG("ID_15C85AC0BACA44B1B6F274AD3759DFBE",1)	=DISPIMG("ID_49CE8491C21049978F55FD32A9F9F14F",1)	农夫	○	22	农家耕田图册（中国自然历史绘画）	农耕	26	=DISPIMG("ID_C38FFE4526F94EE3B613AC23F616A47C",1)	祈福的场景	拜神	=DISPIMG("ID_ADF455466F624C9E85754BC19EE31C02",1)	蓝色	22	22	0	22	0	0
74	=DISPIMG("ID_7FDC4EC2FC3F40E4B447AB5B4D00F23E",1)	=DISPIMG("ID_1D7B0437FD58436F94F44CEB354B8A65",1)	农夫	○	35	农家耕田图册（中国自然历史绘画）	农耕	25	=DISPIMG("ID_CAEC1F0A81F04E7DB8A973E1EC524238",1)	交粮食的场景	搬粮食	=DISPIMG("ID_2618B499AB4944D6B7015E643F7E885D",1)	紫色	35	35	0	35	0	0
80	=DISPIMG("ID_FF06100FAF0346178F641F77878481FF",1)	=DISPIMG("ID_0571352D307944BC9E601AEFC96D58E5",1)	农夫	○	17	农家耕田图册（中国自然历史绘画）	农耕	23	=DISPIMG("ID_0D52D107B1FC49988A9C8BFBB63A8E92",1)	扬麸的场景	推扬麸工具	=DISPIMG("ID_F5C2BC56946E4137868BCE56F10517E6",1)	紫色	17	17	0	16	1	0
82	=DISPIMG("ID_491B80C0F4334CA8B6326342F534EE44",1)	=DISPIMG("ID_1E8D77B89A21440CA4A9E8A7AA5D37A5",1)	平民	○	33	清漆图谱.中国自然历史绘画.高清.18世纪	清漆	7	=DISPIMG("ID_ED938CFFFE0347AE8DA43752F1250B57",1)	选择漆树的场景	指树	=DISPIMG("ID_103684FF84004CA7A72F6BB8AC86B445",1)	蓝色	33	33	0	28	5	0
90	=DISPIMG("ID_3C7A8AF4594847DE97CF3A79017E1064",1)	=DISPIMG("ID_0713DCF4C8B246A68010EB3E56BE809B",1)	采石工	↑	45	中国自然历史绘画.瓷器制造.水粉和通草画册.两本.19世纪	瓷器	8	=DISPIMG("ID_ECE41D47763443A5B7AD237C43F068E4",1)	描绘了采取瓷石的场景	弯腰过桥	=DISPIMG("ID_812FC4045CAB4B6DB037889FD965B419",1)	绿色	45	45	0	29	13	0
91	=DISPIMG("ID_C30DC294B9534B92A270E71A8C6C27C5",1)	=DISPIMG("ID_A251273117C14ECEA2798964F914E0CF",1)	采石工	↓	49	中国自然历史绘画.瓷器制造.水粉和通草画册.两本.19世纪	瓷器	8	=DISPIMG("ID_ECE41D47763443A5B7AD237C43F068E4",1)	描绘了采取瓷石的场景	挥锄头	=DISPIMG("ID_033DB6112D3E484AA60DA9571A614C48",1)	浅蓝	49	49	0	45	4	0
92	=DISPIMG("ID_F59EB222D29242BAA6DC8F059C65BF93",1)	=DISPIMG("ID_BEB71D399A0F4A9AA7925CA98904E7FF",1)	运输挑夫	↑	75	中国自然历史绘画.瓷器制造.水粉和通草画册.两本.19世纪	瓷器	9	=DISPIMG("ID_9943A737EACC4CD4A2B8B785F809AFC9",1)	描绘了采取瓷土、运送瓷土的场景	运送瓷土	=DISPIMG("ID_CD3069D7A7F7428E8ECEBF4F2949E68D",1)	浅蓝	75	75	0	59	16	0
107	=DISPIMG("ID_222D368E80F24ECAAD0614F829B8DEED",1)	=DISPIMG("ID_F23144BEBDFD42EF9C60762C6B2046AC",1)	女工	↑	18	中国自然历史绘画.棉布生产	棉布	3	=DISPIMG("ID_13D5BDCCD4F24BA481E8368BA48FE7B0",1)	采集棉花	蹲姿	=DISPIMG("ID_3D597C5BBE9B40ED9E62BE0518CCB4D1",1)	桃红	18	0	18	9	9	0
109	=DISPIMG("ID_07AD16BECC284404835B7F17A020D88C",1)	=DISPIMG("ID_10E04CED7A3446C88ADFB861E4FD46F7",1)	男工	○	22	中国自然历史绘画.棉布生产	棉布	3	=DISPIMG("ID_C5B75962FB5C4B50A379CE5C0A3A27A7",1)	站着与人交谈	站姿	=DISPIMG("ID_ABF03199BEF74886B19BBB8E6014887D",1)	黄棕色	22	22	0	18	4	0
